# Supplementary material for: Effects of changing reference values on the interpretation of spirometry for rubber workers
Source: Toxicol Rep. 2023 May 27;10:686–9. doi: 10.1016/j.toxrep.2023.05.011 (PMC10265506; doi:10.1016/j.toxrep.2023.05.011)
Supplement: Supplementary file 1 — Supplementary material [file mmc1.xlsx]

## Sheet: CVF
Participant	FVC Real	FVC Knudson	FVC Nhanes	% FVC Knudson	% FVC Nhanes
1	6.53	5.83	5.83	112	112.007
2	6.35	5.43	5.72	117	111.014
3	5.99	5.05	5.3	119	113.019
4	5.83	5.24	5.39	111	108.163
5	5.78	5.25	5.45	110	106.055
6	5.72	5.28	5.48	108	104.38
7	5.69	4.66	4.97	122	114.487
8	5.64	5.25	5.46	107	103.297
9	5.58	5.24	5.39	107	103.525
10	5.48	4.58	4.94	120	110.931
11	5.43	5.13	5.29	106	102.647
12	5.4	5.11	5.34	106	101.124
13	5.37	4	4.5	134	119.333
14	5.37	4.97	5.24	108	102.481
15	5.36	4.05	4.53	132	118.322
16	5.32	4.87	5.13	109	103.704
17	5.32	5.17	5.38	103	98.8848
18	5.31	4.39	4.77	121	111.321
19	5.28	4.19	4.63	126	114.039
20	5.25	4.46	4.85	118	108.247
21	5.25	4.22	4.64	124	113.147
22	5.21	3.84	4.33	136	120.323
23	5.2	4.41	4.79	118	108.559
24	5.19	4.28	4.72	121	109.958
25	5.14	4.71	5.01	109	102.595
26	5.08	4.17	4.63	122	109.719
27	5.08	4.73	5	107	101.6
28	5.04	5.15	5.4	98	93.3333
29	4.99	4.57	4.94	109	101.012
30	4.95	4.77	5.09	104	97.2495
31	4.93	5.15	5.31	96	92.8437
32	4.89	5.01	5.21	97	93.858
33	4.87	3.87	4.36	126	111.697
34	4.84	3.02	3.71	160	130.458
35	4.84	4.8	5.11	101	94.7162
36	4.84	4.43	4.83	109	100.207
37	4.83	4.97	5.25	97	92
38	4.83	5.13	5.29	94	91.3043
39	4.81	4.07	4.56	118	105.482
40	4.81	4.64	4.96	104	96.9758
41	4.75	4.66	5	102	95
42	4.74	4.37	4.79	109	98.9562
43	4.66	2.83	3.59	165	129.805
44	4.65	4.16	4.61	112	100.868
45	4.64	5.09	5.29	91	87.7127
46	4.59	5.01	5.21	91	88.0998
47	4.57	3.93	4.44	116	102.928
48	4.56	3.19	3.94	143	115.736
49	4.55	5.2	5.44	87	83.6397
50	4.55	3.91	4.43	117	102.709
51	4.51	4.1	4.57	110	98.6871
52	4.48	4.3	4.72	104	94.9153
53	4.44	4.55	4.75	98	93.4737
54	4.42	4.23	4.68	105	94.4444
55	4.39	4.02	4.52	109	97.1239
56	4.34	3.05	3.74	142	116.043
57	4.34	4.02	4.5	108	96.4444
58	4.3	4.25	4.69	101	91.6844
59	4.28	4.11	4.58	104	93.4498
60	4.14	3.67	4.23	113	97.8723
61	4.13	4.11	4.55	100	90.7692
62	4.11	4.08	4.55	101	90.3297
63	4.05	3.17	3.88	128	104.381
64	4.03	3.65	4.24	110	95.0472
65	3.97	4.3	4.73	92	83.9323
66	3.93	3.36	3.95	117	99.4937
67	3.92	4.19	4.64	94	84.4828
68	3.89	3.16	3.83	123	101.567
69	3.84	4.16	4.6	92	83.4783
70	3.6	4.83	5.13	75	70.1754
71	3.54	3.41	4.09	104	86.5526
72	3.49	3.97	4.48	88	77.9018
73	3.48	3.91	4.43	89	78.5553
74	3.34	3.87	4.36	86	76.6055
75	3.11	3.19	3.83	98	81.201

## Sheet: VEF1
Participant	FEV1 Real	FEV1 Nhanes	% FEV1 Nhanes	FEV1 Knudson	% FEV1 Knudson
1	4.9	4.73	103.594	4.69	104.478
2	2.77	4.1	67.561	3.98	69.598
3	3.1	2.99	103.679	2.71	114.391
4	3.8	4.3	88.3721	4.2	90.4762
5	4.74	4.21	112.589	4.05	117.037
6	3.58	2.74	130.657	2.3	155.652
7	3.72	3.8	97.8947	3.6	103.333
8	4.5	3.92	114.796	3.69	121.951
9	3.6	3.58	100.559	3.36	107.143
10	3.48	3.69	94.3089	3.48	100
11	3.49	2.84	122.887	2.47	141.296
12	3.78	3.7	102.162	3.41	110.85
13	2.64	3.33	79.2793	3.13	84.345
14	3.53	3.33	106.006	3.13	112.78
15	3.56	3.53	100.85	3.29	108.207
16	4.22	4.35	97.0115	4.32	97.6852
17	3.92	3.8	103.158	3.75	104.533
18	4.4	4.41	99.7732	4.44	99.0991
19	3.79	4.03	94.0447	3.87	97.9328
20	3.24	3.62	89.5028	3.43	94.4606
21	4.4	4.38	100.457	4.35	101.149
22	3.92	4.3	91.1628	4.23	92.6714
23	2.89	3.26	88.6503	2.84	101.761
24	3.97	3.91	101.535	3.71	107.008
25	3.86	4.33	89.1455	4.25	90.8235
26	3.86	2.81	137.367	2.44	158.197
27	4.65	4.42	105.204	4.37	106.407
28	3.79	3.73	101.609	3.44	110.174
29	3.96	4.06	97.5369	3.89	101.799
30	3.83	3.19	120.063	2.69	142.379
31	3.58	4.22	84.8341	4.22	84.8341
32	3.77	3.84	98.1771	3.73	101.072
33	3.14	3.7	84.8649	3.52	89.2045
34	4.05	3.7	109.459	3.58	113.128
35	3.75	3.64	103.022	3.42	109.649
36	3.47	3.49	99.4269	3.27	106.116
37	3.63	4.06	89.4089	4.03	90.0744
38	4.62	4.38	105.479	4.34	106.452
39	4.32	3.82	113.089	3.55	121.69
40	4.15	4.42	93.8914	4.37	94.9657
41	4.39	4.18	105.024	4.06	108.128
42	3.71	4	92.75	3.91	94.8849
43	2.38	2.9	82.069	2.57	92.607
44	3.35	3.25	103.077	2.98	112.416
45	4.06	3.54	114.689	3.28	123.78
46	2.86	3.51	81.4815	3.26	87.7301
47	3.77	3.95	95.443	3.78	99.7354
48	3.55	4.2	84.5238	4.11	86.3747
49	3.68	4.07	90.4177	3.95	93.1646
50	3.42	3.78	90.4762	3.48	98.2759
51	4.02	3.52	114.205	3.3	121.818
52	4.06	4.13	98.3051	3.97	102.267
53	2.87	3.68	77.9891	3.48	82.4713
54	3.16	3.45	91.5942	3.2	98.75
55	2.93	3.55	82.5352	3.38	86.6864
56	3.91	4.3	90.9302	4.2	93.0952
57	3.41	3.02	112.914	2.61	130.651
58	3.85	3.84	100.26	3.6	106.944
59	4.23	4.35	97.2414	4.29	98.6014
60	2.99	2.92	102.397	2.56	116.797
61	3.27	3.44	95.0581	3.21	101.869
62	3.92	4.24	92.4528	4.21	93.1116
63	3.68	3.55	103.662	3.33	110.511
64	3.2	3.31	96.6767	3	106.667
65	3.89	3.71	104.852	3.51	110.826
66	3.89	4.37	89.016	4.3	90.4651
67	4.33	3.29	131.611	3.1	139.677
68	4.21	3.8	110.789	3.52	119.602
69	4.66	4.25	109.647	4.18	111.483
70	3.91	4.08	95.8333	3.95	98.9873
71	3.57	3.77	94.695	3.49	102.292
72	4.83	4.37	110.526	4.3	112.326
73	4.8	4.79	100.209	4.86	98.7654
74	2.92	3.45	84.6377	3.2	91.25
75	3.86	3.88	99.4845	3.68	104.891

## Sheet: VEF1CVF
Participant	FEV1/CVF Real	FEV1/CVF % Knudson	FEV1/CVF Nhanes	FEV1/CVF Knudson	FEV1/CVFF % Nhanes
1	64.4	90	83.3	85.8	92
2	66.1	93	80.0	82.6	96
3	66.8	98	75.7	80.4	105
4	68.7	99	82.5	83.9	101
5	68.9	106	83.5	86.7	110
6	71.6	95	76.1	80.6	98
7	72.5	95	79.2	82.2	97
8	72.5	102	81.7	83.4	103
9	73.6	103	77.9	81.5	103
10	73.9	96	78.8	82.0	103
11	74.4	100	75.9	80.5	105
12	74.9	95	80.6	82.9	98
13	75.0	98	76.3	80.7	105
14	75.0	90	76.3	80.7	90
15	75.1	99	77.9	81.5	103
16	75.5	91	80.0	82.6	89
17	75.6	85	76.5	80.8	90
18	75.7	103	83.1	86.3	108
19	76.1	96	80.6	82.9	98
20	76.4	101	77.9	81.5	101
21	76.5	93	80.2	82.7	94
22	76.8	87	80.8	83.0	91
23	76.8	100	79.0	82.1	101
24	76.9	91	80.4	82.8	95
25	76.9	99	81.9	83.5	104
26	77.0	99	75.7	80.4	105
27	77.2	95	82.3	83.7	95
28	77.7	101	80.8	83.0	104
29	77.7	99	81.7	83.4	112
30	77.8	102	79.8	82.5	105
31	78.3	96	77.9	81.5	101
32	78.6	84	77.7	81.4	92
33	78.6	97	78.1	81.6	100
34	78.8	96	77.1	81.1	97
35	78.9	90	78.4	81.8	99
36	79.0	98	77.3	81.2	106
37	79.0	92	77.5	81.3	98
38	79.3	97	80.6	82.9	95
39	79.4	99	81.7	83.4	102
40	79.5	89	82.3	83.7	90
41	79.7	99	81.5	83.3	103
42	79.7	96	83.3	87.0	101
43	79.8	95	75.7	80.4	100
44	79.8	100	76.7	80.9	102
45	79.8	93	78.4	81.8	99
46	80.0	100	78.1	81.6	107
47	80.0	91	80.0	82.6	94
48	80.0	80	80.4	82.8	83
49	80.1	92	79.8	82.5	92
50	80.5	99	82.1	83.6	100
51	80.5	92	77.5	81.3	99
52	80.8	95	82.3	83.7	99
53	81.1	82	78.4	81.8	88
54	81.8	85	77.7	81.4	88
55	82.0	94	77.1	81.1	99
56	82.2	95	82.5	83.9	95
57	82.3	104	77.3	81.2	111
58	82.4	103	81.0	83.1	105
59	82.5	95	81.2	83.2	96
60	82.8	95	76.1	80.6	103
61	82.9	88	77.3	81.2	92
62	83.1	95	78.8	82.0	101
63	83.2	110	77.7	81.4	114
64	83.6	98	77.7	81.4	103
65	83.9	92	78.6	81.9	98
66	83.9	96	82.7	84.0	98
67	84.0	103	76.1	80.6	112
68	84.1	96	81.5	83.3	96
69	84.2	94	80.4	82.8	98
70	84.8	95	80.2	82.7	99
71	85.9	92	81.2	83.2	93
72	89.0	106	82.7	84.0	107
73	89.3	88	82.9	84.1	92
74	89.7	103	77.7	81.4	109
75	92.3	96	80.2	82.7	101

## Sheet: FEF 25-75
Participant	FEF 25-75 Real	FEF 25-75 Knudson	% FEF 25-75% Knudson	FEF 25-75 Nhanes	% FEF 25-75% Nhanes
1	6.94	4.56	152.193	4.56	152.193
2	1.55	3.68	42.1196	3.38	45.858
3	5.41	4.03	134.243	4.04	133.911
4	5.34	3.22	165.839	2.79	191.398
5	5.18	4.98	104.016	4.63	111.879
6	1.88	3.81	49.3438	3.22	58.3851
7	4.65	4.34	107.143	4.2	110.714
8	4.39	4.54	96.696	4.22	104.028
9	1.91	3.86	49.4819	3.41	56.0117
10	4.34	3.92	110.714	3.89	111.568
11	4.34	3.06	141.83	3.22	134.783
12	4.29	3.91	109.719	3.97	108.06
13	4.26	2.86	148.951	2.75	154.909
14	4.25	5.23	81.262	4.9	86.7347
15	4.15	4.53	91.6115	4.37	94.9657
16	4.14	4.39	94.3052	4.09	101.222
17	4.1	3.77	108.753	3.77	108.753
18	4.06	4.66	87.1245	4.51	90.0222
19	3.96	3.87	102.326	3.92	101.02
20	3.95	4.2	94.0476	4.14	95.4106
21	3.9	4.53	86.0927	4.29	90.9091
22	3.88	4.52	85.8407	4.45	87.191
23	3.84	4.52	84.9558	4.45	86.2921
24	2.05	4.46	45.9641	4.19	48.926
25	3.73	4.31	86.5429	4.29	86.9464
26	1.99	4.33	45.9584	4.06	49.0148
27	3.7	4.53	81.6777	4.15	89.1566
28	3.67	5.11	71.82	4.88	75.2049
29	3.66	4.42	82.8054	4.37	83.7529
30	3.64	2.63	138.403	2.39	152.301
31	3.63	4.61	78.7419	4.53	80.1325
32	3.6	4.18	86.1244	3.93	91.6031
33	3.59	3.95	90.8861	3.79	94.723
34	3.57	4.13	86.4407	3.96	90.1515
35	3.57	3.69	96.748	3.22	110.87
36	3.56	3.87	91.9897	4	89
37	3.49	4.33	80.6005	3.84	90.8854
38	3.49	3.6	96.9444	3.28	106.402
39	3.45	4.49	76.8374	4.1	84.1463
40	3.43	3.16	108.544	2.84	120.775
41	3.3	3.73	88.4718	3.72	88.7097
42	3.28	3.39	96.7552	3.12	105.128
43	1.54	3.39	45.4277	3.12	49.359
44	3.23	3.82	84.555	3.58	90.2235
45	3.22	4.66	69.0987	4.51	71.3969
46	3.22	3.5	92	3.27	98.4709
47	3.21	3.98	80.6533	3.84	83.5938
48	3.16	4.3	73.4884	3.72	84.9462
49	3.12	3.69	84.5528	3.44	90.6977
50	3.07	3.71	82.7493	3.43	89.5044
51	3.06	3.47	88.1844	3.22	95.0311
52	3.05	3.47	87.8963	3.14	97.1338
53	3.01	2.86	105.245	2.52	119.444
54	2.99	3.84	77.8646	3.87	77.261
55	2.98	4.03	73.9454	3.81	78.2152
56	2.97	2.53	117.391	2.39	124.268
57	2.9	4.16	69.7115	3.87	74.9354
58	2.9	3.62	80.1105	3.34	86.8263
59	2.86	3.22	88.8199	3.02	94.702
60	1.99	4.11	48.4185	3.54	56.2147
61	2.56	2.76	92.7536	2.52	101.587
62	2.54	3.26	77.9141	2.84	89.4366
63	2.43	3.26	74.5399	2.84	85.5634
64	2.34	3.52	66.4773	3.11	75.2412
65	2.33	3.38	68.9349	3.06	76.1438
66	2.07	4.2	49.2857	3.92	52.8061
67	1.98	2.74	72.2628	2.45	80.8163
68	3.24	3.44	94.186	3.09	104.854
69	5.73	4.61	124.295	4.53	126.49
70	4.82	3.51	137.322	3.19	151.097
71	4.37	3.55	123.099	3.24	134.877
72	3.83	3.49	109.742	3.21	119.315
73	3.73	2.66	140.226	2.44	152.869
74	2.78	3.7	75.1351	3.36	82.7381
75	3.16	3.15	100.317	3.15	100.317
